# Supplementary material for: Redox Biomarker Baseline Levels in Cattle Tissues and Their Relationships with Meat Quality
Source: Antioxidants (Basel). 2021 Jun 15;10(6):958. doi: 10.3390/antiox10060958 (PMC8232099; doi:10.3390/antiox10060958)
Supplement: Supplementary file 1 [file antioxidants-10-00958-s001.zip]

Archive with 1 entries (1 files):
- antioxidants-1219157-supplementary.pdf
